# Supplementary material for: A Novel Bionebulizer Approach to Study the Effects of Natural Mineral Water on a 3D In Vitro Nasal Model from Allergic Rhinitis Patients
Source: Biomedicines. 2024 Feb 9;12(2):408. doi: 10.3390/biomedicines12020408 (PMC10886703; doi:10.3390/biomedicines12020408)
Supplement: Supplementary file 1 [file biomedicines-12-00408-s001.zip]

Archive with 1 entries (1 files):
- biomedicines-2848583-supplementary-new.pdf
